# Supplementary material for: Predictive Utility of the Vedolizumab Clinical Decision Support Tool in a Real-World IBD Cohort: Differential Performance in Crohn’s Disease and Ulcerative Colitis
Source: Medicina (Kaunas). 2026 Apr 10;62(4):722. doi: 10.3390/medicina62040722 (PMC13117702; doi:10.3390/medicina62040722)
Supplement: Supplementary file 1 [file medicina-62-00722-s001.zip]

Archive with 1 entries (1 files):
- medicina-4175617-supplementary.pdf
